# Supplementary material for: Evaluating the impact of citations of articles based on knowledge flow patterns hidden in the citations
Source: PLoS One. 2019 Nov 21;14(11):e0225276. doi: 10.1371/journal.pone.0225276 (PMC6872168; doi:10.1371/journal.pone.0225276)
Supplement: S1 File — (XLSX) [file pone.0225276.s001.xlsx]

## Sheet: HCP
1985	6	1985	1	1985	3	1985	3	1985	0	1985	2	1985	2	1985	2	1985	4	1985	5	1985	0	1985	5	1985	1	1985	0	1985	1	1985	0	1985	1	1985	0	1985	0	1985	0	1985	2	1985	2	1985	6	1985	0	1985	7
1986	30	1986	7	1986	14	1986	23	1986	11	1986	15	1986	2	1986	24	1986	8	1986	9	1986	14	1986	18	1986	7	1986	5	1986	24	1986	2	1986	8	1986	5	1986	2	1986	4	1986	11	1986	12	1986	12	1986	8	1986	25
1987	59	1987	19	1987	20	1987	47	1987	27	1987	20	1987	1	1987	31	1987	15	1987	12	1987	14	1987	28	1987	7	1987	13	1987	18	1987	6	1987	14	1987	3	1987	11	1987	7	1987	19	1987	18	1987	21	1987	5	1987	35
1988	48	1988	19	1988	15	1988	61	1988	17	1988	17	1988	8	1988	38	1988	14	1988	21	1988	16	1988	27	1988	18	1988	11	1988	12	1988	4	1988	7	1988	3	1988	9	1988	13	1988	25	1988	21	1988	19	1988	4	1988	35
1989	52	1989	14	1989	17	1989	45	1989	13	1989	26	1989	4	1989	56	1989	9	1989	13	1989	28	1989	35	1989	11	1989	6	1989	21	1989	7	1989	14	1989	2	1989	7	1989	20	1989	26	1989	17	1989	28	1989	4	1989	27
1990	42	1990	19	1990	22	1990	41	1990	15	1990	17	1990	5	1990	40	1990	26	1990	22	1990	24	1990	34	1990	10	1990	14	1990	13	1990	9	1990	13	1990	4	1990	14	1990	18	1990	29	1990	12	1990	20	1990	12	1990	32
1991	36	1991	25	1991	16	1991	48	1991	19	1991	14	1991	8	1991	38	1991	27	1991	21	1991	20	1991	30	1991	7	1991	15	1991	21	1991	14	1991	13	1991	12	1991	12	1991	17	1991	21	1991	20	1991	17	1991	11	1991	30
1992	47	1992	20	1992	23	1992	40	1992	13	1992	20	1992	7	1992	43	1992	23	1992	25	1992	21	1992	50	1992	13	1992	16	1992	16	1992	18	1992	21	1992	7	1992	9	1992	11	1992	20	1992	12	1992	14	1992	10	1992	27
1993	42	1993	20	1993	26	1993	31	1993	9	1993	15	1993	10	1993	37	1993	33	1993	25	1993	29	1993	34	1993	13	1993	21	1993	13	1993	10	1993	26	1993	3	1993	11	1993	17	1993	22	1993	19	1993	20	1993	18	1993	31
1994	27	1994	13	1994	23	1994	19	1994	12	1994	23	1994	12	1994	24	1994	20	1994	29	1994	30	1994	34	1994	7	1994	18	1994	17	1994	12	1994	24	1994	8	1994	12	1994	9	1994	22	1994	20	1994	14	1994	24	1994	14
1995	30	1995	19	1995	22	1995	26	1995	13	1995	20	1995	11	1995	37	1995	22	1995	22	1995	22	1995	26	1995	9	1995	14	1995	20	1995	9	1995	40	1995	8	1995	13	1995	24	1995	30	1995	17	1995	24	1995	19	1995	18
1996	19	1996	18	1996	18	1996	17	1996	18	1996	16	1996	15	1996	25	1996	20	1996	21	1996	23	1996	30	1996	8	1996	33	1996	16	1996	14	1996	21	1996	9	1996	10	1996	13	1996	33	1996	13	1996	15	1996	14	1996	21
1997	37	1997	32	1997	8	1997	13	1997	22	1997	24	1997	22	1997	25	1997	24	1997	22	1997	24	1997	30	1997	7	1997	14	1997	16	1997	13	1997	29	1997	10	1997	16	1997	20	1997	30	1997	29	1997	9	1997	28	1997	15
1998	27	1998	13	1998	15	1998	8	1998	16	1998	20	1998	16	1998	21	1998	22	1998	24	1998	18	1998	11	1998	12	1998	14	1998	10	1998	12	1998	20	1998	13	1998	11	1998	20	1998	29	1998	16	1998	11	1998	21	1998	14
1999	22	1999	22	1999	16	1999	12	1999	30	1999	29	1999	25	1999	17	1999	35	1999	16	1999	23	1999	12	1999	10	1999	16	1999	8	1999	10	1999	20	1999	6	1999	13	1999	15	1999	36	1999	15	1999	14	1999	27	1999	14
2000	15	2000	20	2000	19	2000	9	2000	15	2000	25	2000	25	2000	14	2000	26	2000	14	2000	15	2000	14	2000	14	2000	14	2000	8	2000	15	2000	20	2000	14	2000	9	2000	17	2000	32	2000	10	2000	9	2000	24	2000	8
2001	16	2001	19	2001	12	2001	5	2001	14	2001	26	2001	30	2001	11	2001	36	2001	9	2001	16	2001	4	2001	14	2001	24	2001	15	2001	15	2001	42	2001	20	2001	14	2001	12	2001	29	2001	19	2001	10	2001	26	2001	13
2002	15	2002	13	2002	34	2002	8	2002	16	2002	29	2002	17	2002	9	2002	11	2002	16	2002	17	2002	7	2002	9	2002	8	2002	13	2002	12	2002	22	2002	13	2002	16	2002	13	2002	43	2002	14	2002	12	2002	29	2002	0
2003	13	2003	17	2003	29	2003	8	2003	23	2003	31	2003	24	2003	8	2003	22	2003	13	2003	13	2003	4	2003	21	2003	15	2003	5	2003	20	2003	17	2003	8	2003	17	2003	11	2003	25	2003	17	2003	8	2003	20	2003	7
2004	7	2004	6	2004	18	2004	5	2004	22	2004	26	2004	21	2004	9	2004	12	2004	15	2004	10	2004	7	2004	15	2004	17	2004	10	2004	13	2004	15	2004	17	2004	10	2004	16	2004	29	2004	11	2004	6	2004	12	2004	14
2005	11	2005	7	2005	22	2005	2	2005	20	2005	16	2005	28	2005	4	2005	12	2005	15	2005	13	2005	2	2005	27	2005	12	2005	11	2005	9	2005	23	2005	10	2005	8	2005	10	2005	25	2005	8	2005	9	2005	21	2005	0
2006	16	2006	8	2006	26	2006	6	2006	18	2006	24	2006	27	2006	7	2006	5	2006	7	2006	10	2006	2	2006	23	2006	9	2006	5	2006	13	2006	14	2006	14	2006	13	2006	8	2006	32	2006	10	2006	8	2006	16	2006	9
2007	10	2007	9	2007	19	2007	3	2007	14	2007	17	2007	15	2007	4	2007	11	2007	15	2007	10	2007	0	2007	13	2007	10	2007	9	2007	9	2007	14	2007	23	2007	19	2007	9	2007	24	2007	7	2007	5	2007	20	2007	0
2008	14	2008	7	2008	29	2008	5	2008	5	2008	12	2008	13	2008	2	2008	6	2008	14	2008	13	2008	2	2008	14	2008	13	2008	7	2008	10	2008	12	2008	18	2008	17	2008	6	2008	28	2008	10	2008	5	2008	21	2008	0
2009	9	2009	12	2009	24	2009	1	2009	9	2009	13	2009	23	2009	1	2009	7	2009	12	2009	8	2009	1	2009	13	2009	11	2009	7	2009	13	2009	17	2009	22	2009	21	2009	12	2009	32	2009	16	2009	4	2009	18	2009	0
2010	2	2010	6	2010	17	2010	7	2010	4	2010	22	2010	25	2010	2	2010	3	2010	14	2010	3	2010	2	2010	23	2010	8	2010	9	2010	10	2010	20	2010	15	2010	11	2010	10	2010	30	2010	7	2010	9	2010	11	2010	8
2011	9	2011	4	2011	20	2011	2	2011	7	2011	14	2011	31	2011	1	2011	7	2011	10	2011	17	2011	2	2011	9	2011	9	2011	8	2011	14	2011	19	2011	20	2011	14	2011	8	2011	25	2011	10	2011	10	2011	11	2011	0
2012	7	2012	7	2012	20	2012	5	2012	7	2012	23	2012	24	2012	1	2012	9	2012	12	2012	5	2012	4	2012	28	2012	13	2012	13	2012	18	2012	14	2012	21	2012	8	2012	7	2012	32	2012	10	2012	10	2012	12	2012	0
2013	9	2013	5	2013	28	2013	3	2013	16	2013	19	2013	31	2013	1	2013	4	2013	13	2013	4	2013	3	2013	21	2013	6	2013	10	2013	21	2013	14	2013	33	2013	8	2013	10	2013	24	2013	6	2013	8	2013	9	2013	6
2014	6	2014	4	2014	22	2014	2	2014	7	2014	12	2014	18	2014	1	2014	8	2014	9	2014	3	2014	1	2014	15	2014	10	2014	12	2014	19	2014	24	2014	30	2014	6	2014	5	2014	28	2014	9	2014	6	2014	10	2014	6
2015	8	2015	5	2015	21	2015	4	2015	5	2015	10	2015	20	2015	1	2015	11	2015	8	2015	5	2015	0	2015	14	2015	8	2015	2	2015	21	2015	22	2015	40	2015	7	2015	5	2015	22	2015	4	2015	8	2015	7	2015	0
2016	6	2016	3	2016	27	2016	0	2016	6	2016	9	2016	22	2016	0	2016	6	2016	9	2016	5	2016	1	2016	23	2016	7	2016	7	2016	14	2016	21	2016	41	2016	7	2016	7	2016	26	2016	3	2016	4	2016	5	2016	0
[truncated: 92 more columns]

## Sheet: MCP
1985	0	1985	1	1985	1	1985	0	1985	0	1985	1	1985	1	1985	1	1985	0	1985	0	1985	0	1985	1	1985	0	1985	1	1985	0	1985	3	1985	0	1985	0	1985	0	1985	2	1985	0	1985	1	1985	0	1985	0	1985	1
1986	3	1986	3	1986	4	1986	3	1986	4	1986	9	1986	3	1986	8	1986	1	1986	4	1986	4	1986	4	1986	2	1986	1	1986	0	1986	3	1986	4	1986	3	1986	0	1986	1	1986	0	1986	7	1986	0	1986	3	1986	4
1987	7	1987	17	1987	9	1987	4	1987	11	1987	3	1987	3	1987	12	1987	2	1987	6	1987	4	1987	8	1987	5	1987	2	1987	2	1987	4	1987	5	1987	5	1987	4	1987	5	1987	2	1987	6	1987	0	1987	5	1987	6
1988	4	1988	13	1988	4	1988	6	1988	5	1988	7	1988	5	1988	12	1988	0	1988	8	1988	6	1988	8	1988	4	1988	5	1988	0	1988	6	1988	3	1988	5	1988	3	1988	1	1988	0	1988	4	1988	2	1988	6	1988	6
1989	2	1989	10	1989	5	1989	4	1989	6	1989	9	1989	1	1989	5	1989	0	1989	6	1989	9	1989	10	1989	6	1989	5	1989	2	1989	4	1989	4	1989	5	1989	1	1989	2	1989	1	1989	3	1989	1	1989	2	1989	5
1990	3	1990	12	1990	13	1990	7	1990	5	1990	8	1990	6	1990	16	1990	0	1990	13	1990	5	1990	5	1990	5	1990	3	1990	4	1990	15	1990	3	1990	2	1990	0	1990	0	1990	0	1990	5	1990	0	1990	8	1990	9
1991	1	1991	13	1991	5	1991	4	1991	2	1991	7	1991	4	1991	8	1991	1	1991	6	1991	2	1991	9	1991	3	1991	5	1991	2	1991	5	1991	5	1991	1	1991	0	1991	3	1991	4	1991	3	1991	0	1991	4	1991	15
1992	2	1992	18	1992	13	1992	7	1992	6	1992	3	1992	5	1992	15	1992	0	1992	9	1992	2	1992	4	1992	2	1992	4	1992	3	1992	6	1992	4	1992	3	1992	2	1992	5	1992	2	1992	4	1992	1	1992	0	1992	16
1993	2	1993	10	1993	9	1993	4	1993	4	1993	0	1993	1	1993	9	1993	2	1993	9	1993	5	1993	1	1993	6	1993	3	1993	1	1993	9	1993	1	1993	4	1993	5	1993	5	1993	0	1993	2	1993	0	1993	5	1993	8
1994	3	1994	12	1994	12	1994	7	1994	4	1994	5	1994	1	1994	13	1994	2	1994	6	1994	1	1994	7	1994	1	1994	5	1994	4	1994	5	1994	2	1994	2	1994	1	1994	5	1994	3	1994	3	1994	1	1994	3	1994	10
1995	0	1995	15	1995	13	1995	5	1995	3	1995	1	1995	3	1995	4	1995	2	1995	0	1995	4	1995	2	1995	3	1995	3	1995	3	1995	7	1995	5	1995	2	1995	0	1995	2	1995	4	1995	2	1995	1	1995	2	1995	21
1996	2	1996	16	1996	14	1996	3	1996	2	1996	1	1996	3	1996	11	1996	3	1996	3	1996	2	1996	1	1996	0	1996	1	1996	1	1996	3	1996	3	1996	3	1996	3	1996	2	1996	5	1996	2	1996	0	1996	4	1996	16
1997	1	1997	12	1997	5	1997	6	1997	5	1997	3	1997	4	1997	5	1997	0	1997	6	1997	3	1997	1	1997	1	1997	2	1997	3	1997	3	1997	3	1997	2	1997	0	1997	5	1997	3	1997	3	1997	0	1997	2	1997	11
1998	1	1998	5	1998	5	1998	4	1998	1	1998	1	1998	1	1998	15	1998	4	1998	2	1998	2	1998	2	1998	2	1998	0	1998	1	1998	3	1998	1	1998	1	1998	3	1998	1	1998	5	1998	2	1998	1	1998	7	1998	19
1999	2	1999	6	1999	5	1999	2	1999	3	1999	0	1999	3	1999	17	1999	4	1999	5	1999	3	1999	2	1999	0	1999	2	1999	1	1999	1	1999	1	1999	1	1999	0	1999	1	1999	1	1999	3	1999	0	1999	2	1999	19
2000	1	2000	6	2000	6	2000	2	2000	2	2000	5	2000	1	2000	10	2000	6	2000	3	2000	5	2000	4	2000	0	2000	0	2000	2	2000	4	2000	0	2000	0	2000	0	2000	0	2000	3	2000	4	2000	0	2000	2	2000	12
2001	1	2001	4	2001	4	2001	5	2001	1	2001	1	2001	0	2001	7	2001	10	2001	2	2001	2	2001	3	2001	1	2001	0	2001	3	2001	3	2001	1	2001	0	2001	2	2001	1	2001	2	2001	5	2001	1	2001	2	2001	6
2002	0	2002	3	2002	2	2002	4	2002	0	2002	0	2002	4	2002	13	2002	4	2002	2	2002	1	2002	4	2002	4	2002	1	2002	1	2002	3	2002	1	2002	2	2002	2	2002	1	2002	1	2002	3	2002	1	2002	0	2002	16
2003	1	2003	3	2003	3	2003	6	2003	0	2003	1	2003	0	2003	12	2003	5	2003	3	2003	3	2003	0	2003	1	2003	0	2003	3	2003	3	2003	1	2003	2	2003	3	2003	0	2003	2	2003	2	2003	2	2003	3	2003	14
2004	0	2004	4	2004	1	2004	1	2004	0	2004	1	2004	3	2004	14	2004	8	2004	2	2004	7	2004	1	2004	3	2004	2	2004	0	2004	2	2004	1	2004	6	2004	0	2004	3	2004	1	2004	7	2004	2	2004	1	2004	18
2005	0	2005	4	2005	4	2005	4	2005	1	2005	0	2005	0	2005	12	2005	8	2005	0	2005	5	2005	0	2005	1	2005	3	2005	3	2005	3	2005	1	2005	1	2005	0	2005	1	2005	1	2005	5	2005	3	2005	3	2005	7
2006	0	2006	3	2006	0	2006	4	2006	2	2006	1	2006	1	2006	13	2006	10	2006	2	2006	6	2006	2	2006	6	2006	2	2006	1	2006	2	2006	4	2006	1	2006	1	2006	0	2006	2	2006	5	2006	0	2006	0	2006	9
2007	0	2007	2	2007	3	2007	5	2007	1	2007	1	2007	0	2007	13	2007	8	2007	4	2007	3	2007	1	2007	6	2007	1	2007	0	2007	1	2007	3	2007	1	2007	1	2007	2	2007	2	2007	1	2007	5	2007	0	2007	14
2008	3	2008	1	2008	1	2008	5	2008	0	2008	0	2008	2	2008	10	2008	8	2008	2	2008	1	2008	1	2008	1	2008	0	2008	0	2008	3	2008	3	2008	3	2008	3	2008	0	2008	0	2008	1	2008	14	2008	3	2008	13
2009	0	2009	1	2009	2	2009	2	2009	2	2009	0	2009	2	2009	13	2009	5	2009	4	2009	3	2009	3	2009	0	2009	0	2009	3	2009	4	2009	3	2009	2	2009	1	2009	0	2009	0	2009	4	2009	10	2009	1	2009	9
2010	0	2010	1	2010	2	2010	2	2010	1	2010	0	2010	2	2010	6	2010	9	2010	2	2010	0	2010	3	2010	0	2010	0	2010	0	2010	2	2010	3	2010	2	2010	3	2010	2	2010	0	2010	3	2010	6	2010	1	2010	10
2011	0	2011	0	2011	2	2011	4	2011	2	2011	1	2011	1	2011	13	2011	10	2011	1	2011	2	2011	2	2011	3	2011	2	2011	0	2011	5	2011	1	2011	0	2011	4	2011	0	2011	0	2011	4	2011	4	2011	0	2011	13
2012	1	2012	3	2012	3	2012	6	2012	1	2012	1	2012	1	2012	9	2012	12	2012	1	2012	4	2012	3	2012	1	2012	2	2012	0	2012	1	2012	2	2012	0	2012	3	2012	1	2012	2	2012	3	2012	11	2012	2	2012	8
2013	0	2013	1	2013	5	2013	6	2013	1	2013	0	2013	2	2013	15	2013	18	2013	3	2013	3	2013	1	2013	7	2013	3	2013	1	2013	0	2013	0	2013	1	2013	4	2013	2	2013	1	2013	4	2013	13	2013	1	2013	4
2014	0	2014	1	2014	0	2014	1	2014	3	2014	0	2014	2	2014	9	2014	18	2014	8	2014	0	2014	1	2014	7	2014	4	2014	0	2014	2	2014	1	2014	2	2014	2	2014	0	2014	2	2014	5	2014	7	2014	0	2014	3
2015	0	2015	2	2015	1	2015	2	2015	0	2015	1	2015	1	2015	9	2015	23	2015	3	2015	2	2015	0	2015	2	2015	1	2015	3	2015	2	2015	1	2015	1	2015	1	2015	0	2015	0	2015	4	2015	9	2015	0	2015	12
2016	0	2016	0	2016	7	2016	2	2016	1	2016	0	2016	1	2016	9	2016	18	2016	6	2016	3	2016	2	2016	1	2016	3	2016	2	2016	1	2016	1	2016	1	2016	5	2016	1	2016	1	2016	6	2016	11	2016	1	2016	4
[truncated: 3,158 more columns]

## Sheet: LCP
1985	0	1985	0	1985	0	1985	0	1985	2	1985	0	1985	0	1985	0	1985	0	1985	0	1985	0	1985	0	1985	0	1985	0	1985	0	1985	1	1985	0	1985	0	1985	1	1985	0	1985	1	1985	1	1985	0	1985	0	1985	0
1986	0	1986	1	1986	0	1986	0	1986	0	1986	1	1986	2	1986	0	1986	0	1986	1	1986	2	1986	0	1986	0	1986	2	1986	2	1986	1	1986	2	1986	2	1986	2	1986	2	1986	3	1986	4	1986	3	1986	0	1986	1
1987	2	1987	0	1987	3	1987	1	1987	2	1987	0	1987	2	1987	0	1987	7	1987	2	1987	1	1987	0	1987	2	1987	1	1987	1	1987	1	1987	7	1987	3	1987	1	1987	2	1987	2	1987	3	1987	2	1987	0	1987	3
1988	0	1988	0	1988	0	1988	0	1988	1	1988	2	1988	2	1988	0	1988	2	1988	1	1988	0	1988	1	1988	0	1988	0	1988	2	1988	0	1988	3	1988	3	1988	6	1988	1	1988	4	1988	0	1988	2	1988	2	1988	3
1989	0	1989	1	1989	0	1989	0	1989	1	1989	1	1989	0	1989	0	1989	0	1989	0	1989	3	1989	0	1989	0	1989	1	1989	3	1989	1	1989	2	1989	1	1989	2	1989	2	1989	1	1989	1	1989	0	1989	0	1989	1
1990	1	1990	0	1990	1	1990	1	1990	1	1990	0	1990	0	1990	1	1990	1	1990	0	1990	3	1990	1	1990	0	1990	0	1990	3	1990	2	1990	1	1990	1	1990	2	1990	0	1990	3	1990	0	1990	0	1990	1	1990	4
1991	0	1991	0	1991	1	1991	1	1991	2	1991	0	1991	3	1991	0	1991	0	1991	0	1991	2	1991	0	1991	0	1991	1	1991	0	1991	0	1991	1	1991	2	1991	0	1991	0	1991	0	1991	1	1991	1	1991	1	1991	1
1992	0	1992	0	1992	1	1992	0	1992	0	1992	1	1992	4	1992	0	1992	0	1992	0	1992	1	1992	0	1992	0	1992	2	1992	0	1992	0	1992	1	1992	0	1992	1	1992	0	1992	0	1992	0	1992	0	1992	0	1992	0
1993	0	1993	0	1993	0	1993	2	1993	1	1993	2	1993	0	1993	1	1993	1	1993	0	1993	2	1993	0	1993	0	1993	3	1993	1	1993	0	1993	2	1993	0	1993	0	1993	2	1993	3	1993	1	1993	3	1993	0	1993	1
1994	0	1994	0	1994	0	1994	0	1994	1	1994	1	1994	1	1994	0	1994	1	1994	0	1994	1	1994	0	1994	0	1994	1	1994	1	1994	0	1994	2	1994	2	1994	0	1994	1	1994	2	1994	3	1994	1	1994	1	1994	4
1995	0	1995	0	1995	3	1995	0	1995	1	1995	1	1995	1	1995	0	1995	0	1995	0	1995	2	1995	0	1995	1	1995	0	1995	0	1995	0	1995	0	1995	0	1995	0	1995	0	1995	0	1995	0	1995	1	1995	0	1995	1
1996	0	1996	0	1996	0	1996	0	1996	1	1996	0	1996	1	1996	0	1996	1	1996	0	1996	1	1996	2	1996	4	1996	0	1996	1	1996	0	1996	0	1996	0	1996	1	1996	2	1996	0	1996	2	1996	2	1996	0	1996	1
1997	0	1997	0	1997	0	1997	0	1997	0	1997	0	1997	1	1997	0	1997	0	1997	0	1997	0	1997	0	1997	4	1997	0	1997	0	1997	1	1997	0	1997	0	1997	0	1997	0	1997	0	1997	0	1997	1	1997	0	1997	0
1998	0	1998	0	1998	2	1998	0	1998	2	1998	1	1998	1	1998	0	1998	0	1998	0	1998	1	1998	1	1998	1	1998	0	1998	0	1998	1	1998	0	1998	1	1998	0	1998	1	1998	0	1998	1	1998	1	1998	1	1998	0
1999	0	1999	0	1999	0	1999	1	1999	0	1999	0	1999	0	1999	0	1999	0	1999	0	1999	3	1999	0	1999	1	1999	0	1999	0	1999	1	1999	1	1999	0	1999	1	1999	2	1999	0	1999	0	1999	0	1999	3	1999	0
2000	0	2000	0	2000	0	2000	0	2000	2	2000	1	2000	0	2000	0	2000	1	2000	0	2000	0	2000	4	2000	0	2000	0	2000	0	2000	1	2000	2	2000	0	2000	0	2000	0	2000	0	2000	2	2000	1	2000	0	2000	1
2001	0	2001	0	2001	0	2001	0	2001	3	2001	0	2001	0	2001	1	2001	0	2001	0	2001	2	2001	2	2001	0	2001	0	2001	0	2001	0	2001	2	2001	0	2001	0	2001	1	2001	0	2001	0	2001	1	2001	0	2001	0
2002	0	2002	0	2002	1	2002	0	2002	2	2002	1	2002	0	2002	1	2002	0	2002	0	2002	1	2002	0	2002	0	2002	0	2002	0	2002	0	2002	0	2002	0	2002	1	2002	1	2002	0	2002	0	2002	1	2002	2	2002	0
2003	0	2003	0	2003	2	2003	0	2003	2	2003	0	2003	0	2003	2	2003	0	2003	0	2003	0	2003	0	2003	0	2003	1	2003	0	2003	0	2003	0	2003	1	2003	1	2003	0	2003	2	2003	0	2003	0	2003	1	2003	0
2004	0	2004	0	2004	1	2004	0	2004	0	2004	0	2004	0	2004	0	2004	0	2004	0	2004	0	2004	0	2004	0	2004	0	2004	0	2004	0	2004	2	2004	1	2004	3	2004	0	2004	0	2004	0	2004	2	2004	1	2004	1
2005	0	2005	1	2005	2	2005	0	2005	1	2005	0	2005	0	2005	2	2005	0	2005	0	2005	0	2005	3	2005	1	2005	1	2005	0	2005	0	2005	3	2005	1	2005	0	2005	0	2005	0	2005	0	2005	2	2005	3	2005	2
2006	0	2006	0	2006	2	2006	0	2006	0	2006	3	2006	0	2006	2	2006	0	2006	0	2006	1	2006	0	2006	1	2006	0	2006	0	2006	0	2006	0	2006	0	2006	0	2006	0	2006	0	2006	0	2006	2	2006	2	2006	0
2007	0	2007	0	2007	0	2007	0	2007	0	2007	2	2007	0	2007	2	2007	0	2007	0	2007	1	2007	1	2007	0	2007	0	2007	0	2007	0	2007	0	2007	0	2007	0	2007	1	2007	0	2007	0	2007	1	2007	0	2007	0
2008	0	2008	0	2008	1	2008	0	2008	0	2008	0	2008	1	2008	2	2008	0	2008	0	2008	1	2008	1	2008	0	2008	1	2008	0	2008	0	2008	0	2008	0	2008	0	2008	1	2008	0	2008	0	2008	0	2008	2	2008	0
2009	0	2009	1	2009	1	2009	0	2009	0	2009	0	2009	0	2009	1	2009	0	2009	0	2009	1	2009	2	2009	1	2009	1	2009	0	2009	0	2009	3	2009	1	2009	1	2009	1	2009	0	2009	0	2009	0	2009	2	2009	0
2010	0	2010	1	2010	1	2010	0	2010	0	2010	1	2010	0	2010	0	2010	0	2010	2	2010	0	2010	1	2010	0	2010	0	2010	0	2010	0	2010	0	2010	0	2010	0	2010	0	2010	0	2010	0	2010	1	2010	3	2010	1
2011	0	2011	2	2011	2	2011	1	2011	0	2011	0	2011	0	2011	0	2011	1	2011	0	2011	0	2011	0	2011	0	2011	0	2011	0	2011	0	2011	0	2011	0	2011	0	2011	0	2011	0	2011	0	2011	3	2011	2	2011	0
2012	1	2012	3	2012	0	2012	0	2012	0	2012	0	2012	0	2012	1	2012	0	2012	1	2012	0	2012	0	2012	0	2012	0	2012	0	2012	0	2012	0	2012	3	2012	0	2012	0	2012	0	2012	0	2012	0	2012	0	2012	1
2013	0	2013	1	2013	0	2013	0	2013	3	2013	0	2013	0	2013	0	2013	0	2013	0	2013	1	2013	0	2013	0	2013	0	2013	0	2013	0	2013	0	2013	2	2013	0	2013	0	2013	0	2013	0	2013	1	2013	2	2013	0
2014	0	2014	3	2014		2014	0	2014	3	2014	1	2014	0	2014	0	2014	0	2014	1	2014	1	2014	0	2014	0	2014	0	2014	0	2014	0	2014	0	2014	2	2014	0	2014	0	2014	0	2014	1	2014	0	2014	0	2014	0
2015	0	2015	0	2015	1	2015	3	2015	1	2015	2	2015	1	2015	1	2015	0	2015	1	2015	1	2015	1	2015	0	2015	0	2015	0	2015	0	2015	0	2015	2	2015	0	2015	1	2015	0	2015	0	2015	0	2015	1	2015	0
2016	1	2016	2	2016	1	2016	1	2016	1	2016	2	2016	1	2016	1	2016	1	2016	1	2016	1	2016	1	2016	1	2016	1	2016	1	2016	1	2016	1	2016	1	2016	1	2016	1	2016	1	2016	1	2016	1	2016	1	2016	1
[truncated: 2,154 more columns]
